# Supplementary material for: Human gut microbiota–reactive DP8α Tregs prevent acute graft-versus-host disease in a CD73-dependent manner
Source: JCI Insight. 2024 Aug 1;9(18):e179458. doi: 10.1172/jci.insight.179458 (PMC11457850; doi:10.1172/jci.insight.179458)
Supplement: Supporting data values [file jciinsight-9-179458-s058.xlsx]

## Sheet: 1B
	CD73 (%)
	HD	pre-Tx aGvHD-	pre-Tx aGvHD+	post-Tx aGvHD-	post-Tx aGvHD+
	26.2				4.7
	31.4		41.7	4.7
	40.5		21.4	26.2	5.9
	12.1	47.3	5.1	20	0
	19	8.3	62.5	10	19.7
	15.7	6.1	68	11.3	2.1
	15.9	21.2	0	17.6	0
	7.5			31.7	0
	20.6	53.8	18.8	43.1	2.9
	16.3	3.8	50	20.7	0
	28	0	5.7	25	0
	23.8	20	50	50	3.3
	10.8	3.4		60	0
	39.6	22.1		5.9	3.2
	23.4	0		62.5	2.8
	26.1	19.3	12.5	13.8	9.1
	15.4	33.3	15.4	10.2	6.3
	15.8	22.7	39.4	0.7	0
	17.6	19.3	8.8	15.1	0
	8	4.2	10.8	12.5	0
	12.2	25.4	8.7		0
	14.3	26.9	0
	8.6	19.4	10.3
	13.5	33.7	9.1
	9	9.3	20
	39
	29	15.2	8.8
	21.4	28.8	7.6
	22.4	20.8	33.3
	7	4.6
	28.6	50	0
	30.3	17.9	100
	25.2	28.8	0
	16.8	50	100
	30.9	16.2	33.3
	26.2
	87.5	15	0
		0
		12.4	11.1
		0.3
		18.2	50
		7.4	5.6
		30	50
		16.7	3.8
		22.2

## Sheet: 1D
	DP8α Treg frequency (per 10,000 CD3+ T cells)
	pre-Tx aGvHD-	pre-Tx aGvHD+	post-Tx aGvHD-	post-Tx aGvHD+
	3.56	3.12	2.42	7.25
	13.05	7.41	3.08	4.5
	5.2	10.92	17.92	31.4
	4.2	6.36		8.82
	3.6		7.56
		18.17		1.69
	8.13	6.96	32.46	9.24
	0	2.94	1.11	6.75
	1.65	14.04	1.82	5.06
	6.66	67.32	26.9	5.72
	8.8	17.5	6.68	36
	1.56	1.6	7.68	5.46
	8.15	15.03	82.72	4.92
		5.28		1.54
	4.2	5.32	37.31	3.64
		20		4.07
	4.5	28.98		8.4
	8	13.3		8.1
	2.79	47.5		2.59
	45.24	7.7	0.66	5.6
	12.78	3.36	1.7	13.32
	11.46		5.7	4.8
	4.19		5.9
	64.38		30.06
	4.42		20.72
	9.6		4.32
	13.44		14.76
	5.28		9.6
	101.68		11.97
	8.84		8.96
	8.03		15.72
	15.39		16.66
	22.91
	77.55		5.88
	40.88		18.2
	19.95		1.52
	1.06		0
	17.38		5.68
	48.24		3.44
	1.08		0
	10.73		4.8
	46.6
	7.2		13.91
	75.6		9.92
	6.37		5.88
	4.56		10.23
	15.68

## Sheet: 1E
	CD39 (% of DP8α Treg cells)
	pre-Tx aGvHD-	pre-Tx aGvHD+	post-Tx aGvHD-	post-Tx aGvHD+
		41.7	61.5	90.7
	9.4	100	41.8	65.8
	22.9	86.4	22.7	66.9
	84.6	48.1	63.6	38.5
			28.8	86.7
		100	16.7	59
	11.3	5.2	66.7	50
	33.3	60	91.7	43.2
	4.5	94.1	7.6	13.3
	52.4	77.8	39.9	32.5
	48.3	31.5	22.6	80
	61.9	66.7	50	63.6
	75.9	15.9	80	38.9
	37.8	1.1	33.3
	61.1	100	5.6	51.5
	50		50.1	45.5
	34.3		64.3	33.3
	0		81.8	100
	29.4		16.8	23.1
			0	25
	20.8	78.5		85.7
	14.3	63
	23.9	60
	13	23.7
	4.5	45.5
	33.9	23.2
	24.5	100
	21.3	34.6
	12.9
	6.6	16.7
	64.5	49.5
	16.7	1.8
	66.7	40
	16.2
	65.5	100
	21.6	100
	3.3	66.7
	100	100
	38.7	50
	11.4	28.6
	100
	13.2	10
	3.4
	56.8	55.6
	25	50
	30.8	66.7
	29.4	100

## Sheet: 1F
	CD73 (%)
	aGvHD-			aGvHD+
	among CD4	among CD8	among DP8a CCR-	among CD4	among CD8	among DP8a CCR-
	0.8	0.9	8.2	0.8	0.7	2
	2.4	4.8	11.1
	2.1	3.5	1.9	2	3.5	1.6
	11.7	21.9	14.6	1.1	0.4	3.9
	0.8	0.1	3	4.8	12.8	5.6
	11.2	1.2	14.3	1.2	3	1.8
	2.1	6.9	1.3	9.8	10.3	45.4
				2.5	7.4	5.1
	4.2	16.5	9.5	1	0.3	1.3
	3	0.4	12.8	6.3	0.7	0.6
	1.4	5.4	3.6	2.4	1.6	3.9
				2.2	3.2	1.2
	1.6	0.1	5.4	2.2	18.5	2.7
				0.9	0.4	1.8
				1.9	0.6	2.6
				1.1	3.5	3.3
	1.2	2.6	5.5	2.5	2.2	1.3
	0.4	0.2	4.2	1.1	0.6	5.8
	1.9	0.5	4	3.8	1	1
	1.3	0.8	0.8	28.6	5.2	25
	9.1	16.5	9.5	1.3	0.4	2.4
	6.3	9.6	5.8
	2.2	0.3	0.9
	2.3	22.9	2.7
	33.2	0.8	30.7
	4.7	0.4	10.3
	3.4	1.5	3.2
	15.4	8.2	23.2
	7.3	1.4	18.8
	3.2	0.4	3.2
	22.4	0.3	28.6
	1.3	10.2	3.4
	12.4	0.2	0
	15.8	0.5	17.7
	5.8	0.7	9.1
	4.5	1.5	3.9
	3	7.8	11.4
	5.6	0.4	0.3
	0.9	1.6	0.4
	0.9	0.5	1.3

## Sheet: 1G
	cell frequency (% of CD3+)						cell frequency (% of CD3+)
	CD4 SP		CD8 SP				DP8a CCR-
	aGvHD-	aGvHD+	aGvHD-	aGvHD+			aGvHD-	aGvHD+
	55.6	18	43.8	75.1			0.17	0.43
	63.5	12.8	33	81.1			0.52	2.46
		27.7		66.9				1.68
	17	12.9	36.7	84.7			0.28	0.81
	54.2	78.4	38.7	16.4			0.28	0.94
	22.8	41	53.1	54.1			0.8	3.56
	40.9	58.7	44	36.6			0.68	0.83
		45.1		44.9				1.05
	28.7	19.6	66.5				0.72
	40.3	32.8	53	53.7			0.33	0.54
	42.9	30.6	54.4	66.1			0.33	2.05
		36		57.6				1.15
	45	41.5	21	41.7			0.62	0.68
	21.3	18.2	74.2	77			0.23	2.57
		52.5		42.2				3.66
		40.3		55.6				1.92
		17		72.7				0.92
	68	74.2	28.8	22.9			0.48	0.67
	7.9	6.5	83.9	82.5			0.29	1.34
	15.9	11	78.3	46.6			0.94	0.27
	8.4	34.7	88.5	54.6			0.54	1.34
	46.9		44.6				1.5
	26.6		54.7				1.19
	35.1		60.9				0.86
	62.3		28.1				3.95
	9		88.3				0.4
	23.5		70.9				0.78
	40.8		56.2				2.71
	11.8		42.1				0.24
	24.7		69.1				0.53
	11.1		81.3				0.54
	56.9		35.7				0.82
	33.4		58				0.78
	57.9		36.8				5.3
	14.9		82.3				0.74
	5.9		84.6				0.37
	30.2		26.4
	27.2		56.1				1.15
	19.8		68.7				1.16
	81.4		16.2				1.5
	38.9		54.7				2.04
	38.9		50.9				3

## Sheet: 2A
	CD73+ DP8α Tregs (% of CD3+ T cells)
	HD	pre-Tx aGvHD-	pre-Tx aGvHD+	post-Tx aGvHD-	post-Tx aGvHD+
	0.0371778
	0.0462836	0		0.0747264
	0.061965				0.0161784
	0.0305767	0.0384549		0.0165546
	0.030324	0		0.0069375
	0.029673	0.0049715		0.562496
	0.043407	0.003498		0
	0.01155
	0.0744896	0.0083928		0.0144384
	0.0082152	0.003344		0.0334
	0.094248	0		0.0212667
	0.0158508
	0.0049248	0.00153
	0.057816	0.01768		0
	0.034632	0
	0.0166257	0.0246654		0.002125
	0.0078078	0.150649		0.0010164
	0.0176644	0.0095113		0.023246
	0.0107008	0.0221178		0.005016
	0.013776	0.0270396		0.0324648
	0.0063196	0.0112268		0.0180264
	0.0093808	0.025824		0
	0.0316996	0.0260736		0.0152028
	0.016443	0.0177936		0.008736
	0.011322	0.0945624		0.02394
	0.114114	0.0134368		0.0078848
	0.016704	0.0231264		0.0119472
	0.011877	0.0320112		0.0554778
	0.0182784	0.0105386
	0.011739	0.38775		0
	0.0178464	0.0731752		0.182
	0.0717504	0.057456		0
	0.133459	0.0053		0
	0.0337008	0.0281556		0.0189144
	0.054075
	0.139594	0
	0.183487	0.0133052		0.005328
		0.013104		0.06955
		0.055944		0.0055552
		0.01911		0.0294
		0.0076152		0.0038874
					0.0034075
			0.0034827
			0.0286104		0.018526
			0.01272		0
			0.01817		0.0033293
			0.0078648		0.0019404
			0.0051744		0
			0.0445068		0
			0.290149		0.0016588
			0.036225		0
			0.004		0
			0.07515		0.0016236
			0.03168		0
			0.0031388		0.0011648
			0.125		0.0011396
			0.0399924		0.007644
			0.013566		0.005103
			0.003325		0
			0.011627		0
			0.0042		0
					0

## Sheet: 2B
											GROUPS
ID	graft date	aGvHD	day aGvH	cGvHD	day cGvH	day of Death	Death by aGvHD	Other Deaths	Relapse	day Relapse	all patients	aGvHD+ patients	cGvHD+ patients	patients who died from aGvHD	patients who relapsed
AM	2018-10-22	0		0			0	0	0
RD	2018-11-07	0		0		146	0	1	1	140	high				high
CB	2018-11-23	1	50	0		158	0	1	1	90	high	high			high
EG	2019-01-04	0		0		181	0	1	1	116	high				high
GB	2019-01-14	0		0			0	0	0		high
TM	2019-01-31	0		v		1699	0	1	1	921	high				high
AL84	2019-02-04	0		0			0	0	1	81	low				low
YF	2018-10-03	0		0			0	0	0
CG	2019-03-07	1	58	1	150	700	0	1	0		high	high	high
EV	2019-02-25	0		0			0	0	0		high
CH	2019-03-13	0		0			0	0	0		high
HLB	2019-02-28	0		0		222	0	1	1	150
AL80	2019-03-31	0		0			0	0	1	250
PP	2019-03-18	0		0		27	0	1	0		low
SP	2019-03-27	0		0		151	0	1	0
PB90	2019-05-21	0		0			0	0	0		low
PC56	2019-05-15	0		0			0	0	0		low
RP	2019-05-28	0		0		75	0	1	1	40	high				high
MG	2019-05-23	0		0			0	0	0		high
PJ	2019-06-11	0		1	120		0	0	0		high		high
HP	2019-07-10	0		1	120		0	0	0		high		high
BH	2019-06-25	0		0			0	0	0		low
PB56	2019-07-19	0		1	150		0	0	1	98	high		high		low
JP56	2019-10-24	0		0			0	0	0		high
LA	2019-08-28	0		0		827	0	1	1	210	high				high
CL	2019-09-25	0		1	120		0	0	0		high		high
GR	2019-09-18	0		1	210		0	0	0		high		high
DT58	2019-09-12	0		0		154	0	1	1	95	high				high
SA	2019-09-24	0		0		27	0	1	0
SR	2019-10-01	1	30	0			0	0	0		low	low
IC	2019-10-23	0		0		276	0	1	1	180	high				high
ME	2019-10-17	1	62	1	300		0	0	0		low	low	low
MJP	2019-10-16	0		0			0	0	0
JPD	2019-11-06	0		0		123	0	1	1	84	high				high
QI	2019-10-29	0		0		593	0	1	1	180					low
DL	2019-11-13	0		1	159	395	0	0	0
TTN	2019-11-16	0		0			0	0	0		high
OS	2019-12-04	0		1	177		0	0	0		high		high
PC57	2019-12-09	0		1	120		0	0	0	108	high		high		low
LM	2019-12-12	0		1	450		0	0	0		high		high
CD	2019-12-18	1	40	1	270		0	0	0		low	high	low
LJ	2018-11-14	1	23	1	150		0	0	0		low	high	low
CJ	2018-12-26	1	15	1	150	175	0	0	0
CR	2019-04-02	1	28	0		48	0	1	0		high	high
JP93	2019-04-03	1	16	1	240		0	0	1	395	low	low	low		low
JMR	2019-06-04	1	27	1	180	1332	0	1	1	450	low	high	low		low
YL	2019-06-14	1	14	1	120	367	0	1	1	124	low	low	low		low
HG	2019-06-21	1	30	0		54	1	0	0		low	low
SD	2019-09-05	1	16	1	300		0	0	0		low	low	low
HP	2019-07-11	1	30	1	89		0	0	1	1270	low	high	low		low
BG	2019-06-05	1	106	0			0	0	0		low	high
PV	2019-10-22	1	23	0		94	0	1	0		low	low
RP	2019-11-08	1	20	0		155	0	1	0		low	high
YG	2019-11-26	1	23	1	270		0	0	0		low	low	low
BM	2019-08-26	1	110	1	200	1144	0	0	1	1000	low	high	low		low
DM	2019-11-27	1	26	0		122	0	1	1	60	low	low			low
JG	2019-09-10	1	107	0			0	0	0		high	high
JC	2019-11-07	1	57	1	270		0	0	0		high	high	high
DT67	2019-11-22	1	22	0		66	1	0	0		low	low
FI	2019-12-19	1	10	0		77	0	1	0		low	low
AP	2019-12-11	1	15	0			0	0	0		low	low
SF	2019-12-02	1	35	0			0	0	0		low	low
										cut off:	0.005	0.00114	0.00449	0	0.0152
		Shaded grey = Not Applicable

## Sheet: 2C
											GROUPS
ID	graft date	aGvHD	day aGvH	cGvHD	day cGvH	day of Death	Death by aGvHD	Other Deaths	Relapse	day Relapse	all patients	aGvHD+ patients	cGvHD+ patients	patients who died from aGvHD	patients who relapsed
AM	2018-10-22	0		0			0	0	0
RD	2018-11-07	0		0		146	0	1	1	140	high				high
CB	2018-11-23	1	50	0		158	0	1	1	90	high	high			high
EG	2019-01-04	0		0		181	0	1	1	116	high				high
GB	2019-01-14	0		0			0	0	0		high
TM	2019-01-31	0		v		1699	0	1	1	921	high				high
AL84	2019-02-04	0		0			0	0	1	81	low				low
YF	2018-10-03	0		0			0	0	0
CG	2019-03-07	1	58	1	150	700	0	1	0		high	high	high
EV	2019-02-25	0		0			0	0	0		high
CH	2019-03-13	0		0			0	0	0		high
HLB	2019-02-28	0		0		222	0	1	1	150
AL80	2019-03-31	0		0			0	0	1	250
PP	2019-03-18	0		0		27	0	1	0		low
SP	2019-03-27	0		0		151	0	1	0
PB90	2019-05-21	0		0			0	0	0		low
PC56	2019-05-15	0		0			0	0	0		low
RP	2019-05-28	0		0		75	0	1	1	40	high				high
MG	2019-05-23	0		0			0	0	0		high
PJ	2019-06-11	0		1	120		0	0	0		high		high
HP	2019-07-10	0		1	120		0	0	0		high		high
BH	2019-06-25	0		0			0	0	0		low
PB56	2019-07-19	0		1	150		0	0	1	98	high		high		low
JP56	2019-10-24	0		0			0	0	0		high
LA	2019-08-28	0		0		827	0	1	1	210	high				high
CL	2019-09-25	0		1	120		0	0	0		high		high
GR	2019-09-18	0		1	210		0	0	0		high		high
DT58	2019-09-12	0		0		154	0	1	1	95	high				high
SA	2019-09-24	0		0		27	0	1	0
SR	2019-10-01	1	30	0			0	0	0		low	low
IC	2019-10-23	0		0		276	0	1	1	180	high				high
ME	2019-10-17	1	62	1	300		0	0	0		low	low	low
MJP	2019-10-16	0		0			0	0	0
JPD	2019-11-06	0		0		123	0	1	1	84	high				high
QI	2019-10-29	0		0		593	0	1	1	180					low
DL	2019-11-13	0		1	159	395	0	0	0
TTN	2019-11-16	0		0			0	0	0		high
OS	2019-12-04	0		1	177		0	0	0		high		high
PC57	2019-12-09	0		1	120		0	0	0	108	high		high		low
LM	2019-12-12	0		1	450		0	0	0		high		high
CD	2019-12-18	1	40	1	270		0	0	0		low	high	low
LJ	2018-11-14	1	23	1	150		0	0	0		low	high	low
CJ	2018-12-26	1	15	1	150	175	0	0	0
CR	2019-04-02	1	28	0		48	0	1	0		high	high
JP93	2019-04-03	1	16	1	240		0	0	1	395	low	low	low		low
JMR	2019-06-04	1	27	1	180	1332	0	1	1	450	low	high	low		low
YL	2019-06-14	1	14	1	120	367	0	1	1	124	low	low	low		low
HG	2019-06-21	1	30	0		54	1	0	0		low	low
SD	2019-09-05	1	16	1	300		0	0	0		low	low	low
HP	2019-07-11	1	30	1	89		0	0	1	1270	low	high	low		low
BG	2019-06-05	1	106	0			0	0	0		low	high
PV	2019-10-22	1	23	0		94	0	1	0		low	low
RP	2019-11-08	1	20	0		155	0	1	0		low	high
YG	2019-11-26	1	23	1	270		0	0	0		low	low	low
BM	2019-08-26	1	110	1	200	1144	0	0	1	1000	low	high	low		low
DM	2019-11-27	1	26	0		122	0	1	1	60	low	low			low
JG	2019-09-10	1	107	0			0	0	0		high	high
JC	2019-11-07	1	57	1	270		0	0	0		high	high	high
DT67	2019-11-22	1	22	0		66	1	0	0		low	low
FI	2019-12-19	1	10	0		77	0	1	0		low	low
AP	2019-12-11	1	15	0			0	0	0		low	low
SF	2019-12-02	1	35	0			0	0	0		low	low
										cut off:	0.005	0.00114	0.00449	0	0.0152
		Shaded grey = Not Applicable

## Sheet: 2D
	CD73+ DP8α Tregs (absolute count)
	no aGvHD	aGvHD
	0	306.675
	0
	1795.8	500.202
	2284.53	0
	104.062	459.443
	11812.4	331.808
	0	0
		0
	1299.46	253.796
	701.4	0
	4210.81	0
		282.506
		0
		213.158
		461.538
	439.875	779.688
	146.362	612.36
	9972.53	0
	496.584	0
	10421.2	0
	2541.72	0
	0
	3967.93
	445.536
	2800.98
	2483.71
	1756.24
	332.867
	0
	20748
	0
	0
	226.973
	0
	335.664
	5842.2
	333.312
	2822.4
	244.906

## Sheet: 2E
	CD73+ DP8α Tregs (% of CD3+ T cells)
	HD	pre-Tx cGvHD-	pre-Tx cGvHD+	post-Tx cGvHD-	post-Tx cGvHD+
	0.0371778
	0.0462836	0		0.0747264
	0.061965			0.0161784
	0.0305767	0.0384549		0.0165546
	0.030324	0		0.0069375
	0.029673	0.0049715		0.562496
	0.043407	0.003498		0
	0.01155
	0.0744896		0.0083928		0.0144384
	0.0082152	0.003344		0.0334
	0.094248	0		0.0212667
	0.0158508
	0.0049248	0.00153
	0.057816	0.01768		0
	0.034632	0
	0.0166257	0.0246654		0.002125
	0.0078078	0.150649		0.0010164
	0.0176644	0.0095113		0.023246
	0.0107008	0.0221178		0.005016
	0.013776		0.0270396		0.0324648
	0.0063196		0.0112268		0.0180264
	0.0093808	0.025824		0
	0.0316996		0.0260736		0.0152028
	0.016443	0.0177936		0.008736
	0.011322	0.0945624		0.02394
	0.114114		0.0134368		0.0078848
	0.016704		0.0231264		0.0119472
	0.011877	0.0320112		0.0554778
	0.0182784	0.0105386
	0.011739	0.38775		0
	0.0178464	0.0731752		0.182
	0.0717504		0.057456		0
	0.133459	0.0053		0
	0.0337008	0.0281556		0.0189144
	0.054075	0.07236		0
	0.139594		0
	0.183487	0.0133052		0.005328
			0.013104		0.06955
			0.055944		0.0055552
		0.01911		0.0294
			0.0076152		0.0038874
					0.0034075
		0.0034827
		0.0286104		0.018526
		0.01272		0
			0.01817		0.0033293
			0.0078648		0.0019404
		0.0051744		0
			0.0445068		0
			0.290149		0.0016588
		0.036225		0
		0.004		0
		0.07515		0.0016236
			0.03168		0
			0.0031388		0.0011648
		0.125		0.0011396
		0.0399924		0.007644
			0.013566		0.005103
		0.003325		0
		0.011627		0
		0.0042		0
				0

[truncated: 56 more sheets: 2F, 2G, 2H, 2I, 2J, 2K, 2L, 3A, 3B, 3C, 3D, 4C, 4D, 4E, 4F, 5A, 5B, 5C, 5D, 5E …]
